# Supplementary material for: Minimally Invasive Versus Open Distal Gastrectomy for Locally Advanced Gastric Cancer: Trial Sequential Analysis of Randomized Trials
Source: Cancers (Basel). 2024 Dec 6;16(23):4098. doi: 10.3390/cancers16234098 (PMC11640675; doi:10.3390/cancers16234098)
Supplement: Supplementary file 1 [file cancers-16-04098-s001.zip]

Archive with 3 entries (3 files):
- Suppl. Figure S1.pdf
- Suppl. Table S1.pdf
- Suppl. Table S2.pdf
